# Supplementary material for: A novel Pt(iv) mono azido mono triazolato complex evolves azidyl radicals following irradiation with visible light
Source: Dalton Trans. 2019 Apr 23;48(19):6416–20. doi: 10.1039/c9dt01156k (PMC6984332; doi:10.1039/c9dt01156k)
Supplement: Supplementary file 2 [file DT-048-C9DT01156K-s002.cif]

# Electronic Supplementary Material (ESI) for Dalton Transactions.
# This journal is © The Royal Society of Chemistry 2019

####################################################################### 
# 
# This file contains crystal structure data downloaded from the 
# Cambridge Structural Database (CSD) hosted by the Cambridge 
# Crystallographic Data Centre (CCDC).
# 
# Full information about CCDC data access policies and citation 
# guidelines are available at http://www.ccdc.cam.ac.uk/access/V1 
# 
# Audit and citation data items may have been added by the CCDC. 
# Please retain this information to preserve the provenance of 
# this file and to allow appropriate attribution of the data. 
# 
#######################################################################

data_18ke08
_database_code_depnum_ccdc_archive 'CCDC 1883808'
loop_
_audit_author_name
_audit_author_address
'Katharina Edkins'
;Queen's University Belfast
United Kingdom
;
_audit_update_record             
;
2018-12-07 deposited with the CCDC.	2019-03-29 downloaded from the CCDC.
;
_audit_creation_date             2018-06-05
_audit_creation_method           
;
Olex2 1.2-beta
(compiled 2017.03.28 svn.r3405 for OlexSys, GUI svn.r5337)
;
_shelx_SHELXL_version_number     2017/1
_chemical_name_common            ?
_chemical_name_systematic        'complex 3b'
_chemical_formula_moiety         'C26 H22 N8 O4 Pt, C5 H10 O'
_chemical_formula_sum            'C31 H32 N8 O5 Pt'
_chemical_formula_weight         791.73
_chemical_melting_point          ?
_chemical_oxdiff_formula         'C31 H33 N8 O5 Pt'
loop_
_atom_type_symbol
_atom_type_description
_atom_type_scat_dispersion_real
_atom_type_scat_dispersion_imag
_atom_type_scat_source
C C 0.0033 0.0016 'International Tables Vol C Tables 4.2.6.8 and 6.1.1.4'
H H 0.0000 0.0000 'International Tables Vol C Tables 4.2.6.8 and 6.1.1.4'
N N 0.0061 0.0033 'International Tables Vol C Tables 4.2.6.8 and 6.1.1.4'
O O 0.0106 0.0060 'International Tables Vol C Tables 4.2.6.8 and 6.1.1.4'
Pt Pt -1.7033 8.3905 'International Tables Vol C Tables 4.2.6.8 and 6.1.1.4'

_shelx_space_group_comment       
;
The symmetry employed for this shelxl refinement is uniquely defined
by the following loop, which should always be used as a source of
symmetry information in preference to the above space-group names.
They are only intended as comments.
;
_space_group_crystal_system      orthorhombic
_space_group_IT_number           61
_space_group_name_H-M_alt        'P b c a'
_space_group_name_Hall           '-P 2ac 2ab'
loop_
_space_group_symop_operation_xyz
'x, y, z'
'-x+1/2, -y, z+1/2'
'x+1/2, -y+1/2, -z'
'-x, y+1/2, -z+1/2'
'-x, -y, -z'
'x-1/2, y, -z-1/2'
'-x-1/2, y-1/2, z'
'x, -y-1/2, z-1/2'

_cell_length_a                   15.5699(6)
_cell_length_b                   13.6495(5)
_cell_length_c                   28.6384(12)
_cell_angle_alpha                90
_cell_angle_beta                 90
_cell_angle_gamma                90
_cell_volume                     6086.3(4)
_cell_formula_units_Z            8
_cell_measurement_reflns_used    6671
_cell_measurement_temperature    100
_cell_measurement_theta_max      28.9780
_cell_measurement_theta_min      4.1210
_shelx_estimated_absorpt_T_max   ?
_shelx_estimated_absorpt_T_min   ?
_exptl_absorpt_coefficient_mu    4.666
_exptl_absorpt_correction_T_max  0.504
_exptl_absorpt_correction_T_min  0.218
_exptl_absorpt_correction_type   analytical
_exptl_absorpt_process_details   
;
CrysAlisPro 1.171.38.46 (Rigaku Oxford Diffraction, 2015)
Analytical numeric absorption correction using a multifaceted crystal
			model based on expressions derived by R.C. Clark & J.S. Reid.
(Clark, R. C. & Reid, J. S. (1995). Acta Cryst. A51, 887-897)
Empirical absorption correction using spherical harmonics,
 implemented in SCALE3 ABSPACK scaling algorithm.
;
_exptl_absorpt_special_details   ?
_exptl_crystal_colour            'clear yellow'
_exptl_crystal_colour_lustre     clear
_exptl_crystal_colour_modifier   .
_exptl_crystal_colour_primary    yellow
_exptl_crystal_density_diffrn    1.728
_exptl_crystal_density_meas      ?
_exptl_crystal_density_method    ?
_exptl_crystal_description       prism
_exptl_crystal_F_000             3136
loop_
_exptl_crystal_face_index_h
_exptl_crystal_face_index_k
_exptl_crystal_face_index_l
_exptl_crystal_face_perp_dist
0 16 21 0.1509
-21 3 -10 0.2476
-1 -16 -22 0.1304
18 -11 -2 0.2232
20 3 17 0.2783
-6 19 1 0.1608
0 0 -40 0.0489
6 -18 4 0.1549
0 0 40 0.1060
-10 -17 -5 0.1948

_exptl_crystal_preparation       'Cut from a larger crystal'
_exptl_crystal_recrystallization_method 
'Re-crystallisation from solvent: MeCN/tetrahydropyran'
_exptl_crystal_size_max          0.651
_exptl_crystal_size_mid          0.321
_exptl_crystal_size_min          0.155
loop_
_exptl_oxdiff_crystal_face_indexfrac_h
_exptl_oxdiff_crystal_face_indexfrac_k
_exptl_oxdiff_crystal_face_indexfrac_l
_exptl_oxdiff_crystal_face_x
_exptl_oxdiff_crystal_face_y
_exptl_oxdiff_crystal_face_z
-0.2065 16.4294 21.1571 -0.0596 -0.2379 0.9695
-20.9201 3.4922 -9.8084 0.2225 0.9342 0.2787
-0.9691 -16.2393 -21.7162 0.0721 0.2904 -0.9542
17.9901 -11.0299 -1.9711 -0.1611 -0.6824 -0.7130
19.6443 2.7565 17.0347 -0.2317 -0.9682 0.0942
-5.7970 18.5922 0.6349 0.4201 0.0807 0.9039
0.4747 -0.2223 -40.3457 0.8756 0.1620 -0.4551
5.7142 -18.4892 4.4161 -0.5280 -0.1006 -0.8433
-0.4747 0.2223 40.3457 -0.8756 -0.1620 0.4551
-9.9050 -17.1044 -5.1403 -0.3431 0.6182 -0.7143

_exptl_transmission_factor_max   ?
_exptl_transmission_factor_min   ?
_diffrn_reflns_av_R_equivalents  0.0447
_diffrn_reflns_av_unetI/netI     0.0511
_diffrn_reflns_Laue_measured_fraction_full 0.996
_diffrn_reflns_Laue_measured_fraction_max 0.844
_diffrn_reflns_limit_h_max       19
_diffrn_reflns_limit_h_min       -19
_diffrn_reflns_limit_k_max       17
_diffrn_reflns_limit_k_min       -9
_diffrn_reflns_limit_l_max       39
_diffrn_reflns_limit_l_min       -31
_diffrn_reflns_number            20849
_diffrn_reflns_point_group_measured_fraction_full 0.996
_diffrn_reflns_point_group_measured_fraction_max 0.844
_diffrn_reflns_theta_full        25.242
_diffrn_reflns_theta_max         29.196
_diffrn_reflns_theta_min         3.470
_diffrn_ambient_temperature      100
_diffrn_detector                 'CCD plate'
_diffrn_detector_area_resol_mean 8.0509
_diffrn_detector_type            EosS2
_diffrn_measured_fraction_theta_full 0.996
_diffrn_measured_fraction_theta_max 0.844
_diffrn_measurement_details      
;
List of Runs (angles in degrees, time in seconds):

  # Type    Start    End  Width  t~exp~   \w     \q     \k     \f   Frames
#--------------------------------------------------------------------------
  1  \w     35.00  87.00   1.00    4.24    --   14.84 178.00  60.00   52
  2  \w     35.00  70.00   1.00    4.24    --   14.84 178.00-180.00   35
  3  \w    -41.00  37.00   1.00    4.24    --   14.84 -77.00-120.00   78
;
_diffrn_measurement_device       'four-circle diffractometer'
_diffrn_measurement_device_type  'SuperNova, Dual, Cu at zero, EosS2'
_diffrn_measurement_method       '\w scans'
_diffrn_orient_matrix_type       
'CrysAlisPro convention (1999,Acta A55,543-557)'
_diffrn_orient_matrix_UB_11      0.0036674000
_diffrn_orient_matrix_UB_12      0.0244838000
_diffrn_orient_matrix_UB_13      -0.0217939000
_diffrn_orient_matrix_UB_21      -0.0441012000
_diffrn_orient_matrix_UB_22      -0.0092594000
_diffrn_orient_matrix_UB_23      -0.0044823000
_diffrn_orient_matrix_UB_31      -0.0109522000
_diffrn_orient_matrix_UB_32      0.0448290000
_diffrn_orient_matrix_UB_33      0.0109040000
_diffrn_radiation_monochromator  mirror
_diffrn_radiation_probe          x-ray
_diffrn_radiation_type           MoK\a
_diffrn_radiation_wavelength     0.71073
_diffrn_source                   'micro-focus sealed X-ray tube'
_diffrn_source_type              'SuperNova (Mo) X-ray Source'
_diffrn_special_details          ?
_reflns_Friedel_coverage         0.000
_reflns_Friedel_fraction_full    .
_reflns_Friedel_fraction_max     .
_reflns_number_gt                5767
_reflns_number_total             6965
_reflns_odcompleteness_completeness 99.33
_reflns_odcompleteness_iscentric 1
_reflns_odcompleteness_theta     26.32
_reflns_special_details          
;
 Reflections were merged by SHELXL according to the crystal
 class for the calculation of statistics and refinement.
 
 _reflns_Friedel_fraction is defined as the number of unique
 Friedel pairs measured divided by the number that would be
 possible theoretically, ignoring centric projections and
 systematic absences.
;
_reflns_threshold_expression     'I > 2\s(I)'
_computing_cell_refinement       'CrysAlisPro 1.171.38.46 (Rigaku OD, 2015)'
_computing_data_collection       'CrysAlisPro 1.171.38.46 (Rigaku OD, 2015)'
_computing_data_reduction        'CrysAlisPro 1.171.38.46 (Rigaku OD, 2015)'
_computing_molecular_graphics    'Olex2 (Dolomanov et al., 2009)'
_computing_publication_material  'Olex2 (Dolomanov et al., 2009)'
_computing_structure_refinement  'ShelXL (Sheldrick, 2015)'
_computing_structure_solution    'XS (Sheldrick, 2008)'
_refine_diff_density_max         1.690
_refine_diff_density_min         -1.797
_refine_diff_density_rms         0.146
_refine_ls_extinction_coef       .
_refine_ls_extinction_method     none
_refine_ls_goodness_of_fit_ref   1.116
_refine_ls_hydrogen_treatment    constr
_refine_ls_matrix_type           full
_refine_ls_number_parameters     408
_refine_ls_number_reflns         6965
_refine_ls_number_restraints     0
_refine_ls_R_factor_all          0.0537
_refine_ls_R_factor_gt           0.0414
_refine_ls_restrained_S_all      1.116
_refine_ls_shift/su_max          0.001
_refine_ls_shift/su_mean         0.000
_refine_ls_structure_factor_coef Fsqd
_refine_ls_weighting_details     
'w=1/[\s^2^(Fo^2^)+(0.0062P)^2^+24.6767P] where P=(Fo^2^+2Fc^2^)/3'
_refine_ls_weighting_scheme      calc
_refine_ls_wR_factor_gt          0.0735
_refine_ls_wR_factor_ref         0.0779
_refine_special_details          ?
_olex2_refinement_description    
;
1. Fixed Uiso
 At 1.2 times of:
  All C(H) groups, All C(H,H) groups
 At 1.5 times of:
  All O(H) groups
2.a Rotating group:
 O6(H6)
2.b Secondary CH2 refined with riding coordinates:
 C44(H44A,H44B), C41(H41A,H41B), C45(H45A,H45B), C42(H42A,H42B), C1(H1A,H1B)
2.c Aromatic/amide H refined with riding coordinates:
 C10(H10), C27(H27), C25(H25), C23(H23), C24(H24), C21(H21), C22(H22),
 C28(H28), C32(H32), C40(H40), C33(H33), C39(H39), C34(H34), C37(H37), C36(H36),
  C29(H29), C35(H35), C30(H30), C38(H38), C31(H31)
2.d Idealised tetrahedral OH refined as rotating group:
 O7(H7)
;
_atom_sites_solution_hydrogens   mixed
_atom_sites_solution_primary     direct
_atom_sites_solution_secondary   ?
loop_
_atom_site_label
_atom_site_type_symbol
_atom_site_fract_x
_atom_site_fract_y
_atom_site_fract_z
_atom_site_U_iso_or_equiv
_atom_site_adp_type
_atom_site_occupancy
_atom_site_site_symmetry_order
_atom_site_calc_flag
_atom_site_refinement_flags_posn
_atom_site_refinement_flags_adp
_atom_site_refinement_flags_occupancy
_atom_site_disorder_assembly
_atom_site_disorder_group
Pt1 Pt 0.21355(2) 0.40918(2) 0.36828(2) 0.01197(6) Uani 1 1 d . . . . .
N1 N 0.2323(2) 0.4114(3) 0.29929(14) 0.0147(8) Uani 1 1 d . . . . .
O3 O 0.1816(2) 0.6263(3) 0.19995(13) 0.0229(8) Uani 1 1 d . . . . .
C5 C 0.2031(3) 0.5420(4) 0.19121(17) 0.0157(10) Uani 1 1 d . . . . .
C10 C 0.2061(3) 0.4105(5) 0.12777(18) 0.0254(12) Uani 1 1 d . . . . .
H10 H 0.199658 0.361397 0.149998 0.030 Uiso 1 1 calc R . . . .
C11 C 0.2189(3) 0.4745(3) 0.23044(17) 0.0130(10) Uani 1 1 d . . . . .
N13 N 0.2668(2) 0.3470(3) 0.26825(14) 0.0176(9) Uani 1 1 d . . . . .
N14 N 0.2586(3) 0.3849(3) 0.22630(14) 0.0167(9) Uani 1 1 d . . . . .
C20 C 0.2125(3) 0.5085(4) 0.14192(17) 0.0211(12) Uani 1 1 d . . . . .
N3 N 0.0932(2) 0.3561(3) 0.35731(13) 0.0151(9) Uani 1 1 d . . . . .
N15 N 0.1861(3) 0.4246(3) 0.43735(14) 0.0205(10) Uani 1 1 d . . . . .
O5 O 0.16438(19) 0.5426(2) 0.35412(11) 0.0142(7) Uani 1 1 d . . . . .
N16 N 0.1858(3) 0.3480(4) 0.45916(15) 0.0226(10) Uani 1 1 d . . . . .
C27 C 0.0192(3) 0.5397(4) 0.26881(19) 0.0211(11) Uani 1 1 d . . . . .
H27 H 0.040467 0.481929 0.256098 0.025 Uiso 1 1 calc R . . . .
C25 C 0.0275(3) 0.4092(4) 0.37458(17) 0.0205(11) Uani 1 1 d . . . . .
H25 H 0.038907 0.462310 0.393959 0.025 Uiso 1 1 calc R . . . .
C26 C 0.0727(3) 0.5996(4) 0.29456(17) 0.0163(10) Uani 1 1 d . . . . .
N18 N 0.3292(2) 0.4737(3) 0.37982(14) 0.0176(9) Uani 1 1 d . . . . .
C23 C -0.0733(3) 0.3061(4) 0.33557(18) 0.0206(11) Uani 1 1 d . . . . .
H23 H -0.129480 0.289637 0.327885 0.025 Uiso 1 1 calc R . . . .
C24 C -0.0566(3) 0.3859(4) 0.36387(19) 0.0216(11) Uani 1 1 d . . . . .
H24 H -0.101500 0.423463 0.375592 0.026 Uiso 1 1 calc R . . . .
C14 C 0.1647(3) 0.5717(3) 0.30735(16) 0.0126(10) Uani 1 1 d . . . . .
C21 C 0.0777(3) 0.2775(4) 0.33020(18) 0.0201(11) Uani 1 1 d . . . . .
H21 H 0.123422 0.240606 0.318949 0.024 Uiso 1 1 calc R . . . .
C16 C 0.2021(3) 0.4906(4) 0.27707(17) 0.0138(10) Uani 1 1 d . . . . .
C22 C -0.0056(3) 0.2512(4) 0.31886(19) 0.0235(12) Uani 1 1 d . . . . .
H22 H -0.015842 0.196788 0.300105 0.028 Uiso 1 1 calc R . . . .
N17 N 0.1848(3) 0.2803(4) 0.48259(18) 0.0374(13) Uani 1 1 d . . . . .
C28 C 0.4019(3) 0.4358(4) 0.3609(2) 0.0319(14) Uani 1 1 d . . . . .
H28 H 0.398758 0.380303 0.342109 0.038 Uiso 1 1 calc R . . . .
O7 O 0.2214(2) 0.6537(2) 0.30461(12) 0.0176(7) Uani 1 1 d . . . . .
H7 H 0.206137 0.689855 0.283298 0.026 Uiso 1 1 calc GR . . . .
O6 O 0.2628(2) 0.2797(3) 0.38458(12) 0.0233(8) Uani 1 1 d . . . . .
H6 H 0.229875 0.251206 0.403918 0.035 Uiso 1 1 d GR . . . .
C32 C 0.2224(4) 0.5812(5) 0.1080(2) 0.0391(16) Uani 1 1 d . . . . .
H32 H 0.226359 0.646573 0.116913 0.047 Uiso 1 1 calc R . . . .
C40 C 0.3330(3) 0.5544(4) 0.40632(18) 0.0208(11) Uani 1 1 d . . . . .
H40 H 0.282653 0.581238 0.418183 0.025 Uiso 1 1 calc R . . . .
C33 C -0.0665(3) 0.5651(4) 0.2617(2) 0.0270(13) Uani 1 1 d . . . . .
H33 H -0.101860 0.524488 0.244100 0.032 Uiso 1 1 calc R . . . .
C39 C 0.4110(3) 0.5984(4) 0.4163(2) 0.0330(14) Uani 1 1 d . . . . .
H39 H 0.413371 0.653809 0.435151 0.040 Uiso 1 1 calc R . . . .
C34 C -0.0988(3) 0.6493(5) 0.2805(2) 0.0322(15) Uani 1 1 d . . . . .
H34 H -0.155693 0.666718 0.275299 0.039 Uiso 1 1 calc R . . . .
O43 O 0.0684(4) 0.7974(4) 0.51906(19) 0.0648(15) Uani 1 1 d . . . . .
C37 C 0.4802(3) 0.4791(5) 0.3694(3) 0.0411(17) Uani 1 1 d . . . . .
H37 H 0.529550 0.453713 0.355699 0.049 Uiso 1 1 calc R . . . .
C36 C 0.0386(4) 0.6833(4) 0.3146(2) 0.0361(15) Uani 1 1 d . . . . .
H36 H 0.072974 0.723167 0.333226 0.043 Uiso 1 1 calc R . . . .
C29 C 0.2092(3) 0.3864(5) 0.0806(2) 0.0361(16) Uani 1 1 d . . . . .
H29 H 0.204377 0.321409 0.071251 0.043 Uiso 1 1 calc R . . . .
C35 C -0.0470(4) 0.7077(5) 0.3070(2) 0.0449(18) Uani 1 1 d . . . . .
H35 H -0.069255 0.764588 0.320205 0.054 Uiso 1 1 calc R . . . .
C30 C 0.2196(4) 0.4590(7) 0.0480(2) 0.058(2) Uani 1 1 d . . . . .
H30 H 0.222133 0.442581 0.016548 0.070 Uiso 1 1 calc R . . . .
C44 C 0.0559(5) 0.8270(6) 0.4721(3) 0.058(2) Uani 1 1 d . . . . .
H44A H 0.111061 0.829144 0.456365 0.070 Uiso 1 1 calc R . . . .
H44B H 0.031862 0.892505 0.471634 0.070 Uiso 1 1 calc R . . . .
C38 C 0.4857(4) 0.5586(5) 0.3978(3) 0.0424(17) Uani 1 1 d . . . . .
H38 H 0.538882 0.586074 0.404657 0.051 Uiso 1 1 calc R . . . .
C41 C 0.0512(5) 0.6262(6) 0.4988(3) 0.058(2) Uani 1 1 d . . . . .
H41A H -0.001436 0.619738 0.516698 0.070 Uiso 1 1 calc R . . . .
H41B H 0.081330 0.564054 0.499667 0.070 Uiso 1 1 calc R . . . .
C31 C 0.2263(5) 0.5561(7) 0.0612(2) 0.063(2) Uani 1 1 d . . . . .
H31 H 0.233383 0.604508 0.038670 0.075 Uiso 1 1 calc R . . . .
C45 C -0.0041(4) 0.7574(6) 0.4456(3) 0.0522(19) Uani 1 1 d . . . . .
H45A H -0.061117 0.759780 0.459238 0.063 Uiso 1 1 calc R . . . .
H45B H -0.008418 0.777762 0.413229 0.063 Uiso 1 1 calc R . . . .
C42 C 0.1058(5) 0.7047(6) 0.5191(3) 0.056(2) Uani 1 1 d . . . . .
H42A H 0.119941 0.687109 0.551005 0.068 Uiso 1 1 calc R . . . .
H42B H 0.159184 0.707661 0.501645 0.068 Uiso 1 1 calc R . . . .
C1 C 0.0303(6) 0.6542(6) 0.4481(3) 0.076(3) Uani 1 1 d . . . . .
H1A H 0.081901 0.649170 0.429245 0.091 Uiso 1 1 calc R . . . .
H1B H -0.011902 0.609063 0.435601 0.091 Uiso 1 1 calc R . . . .

loop_
_atom_site_aniso_label
_atom_site_aniso_U_11
_atom_site_aniso_U_22
_atom_site_aniso_U_33
_atom_site_aniso_U_23
_atom_site_aniso_U_13
_atom_site_aniso_U_12
Pt1 0.01373(9) 0.01141(10) 0.01076(9) 0.00150(8) -0.00214(7) 0.00064(7)
N1 0.0152(18) 0.014(2) 0.015(2) 0.0013(18) -0.0006(15) 0.0036(17)
O3 0.0237(17) 0.0180(19) 0.027(2) 0.0100(16) 0.0040(16) 0.0082(16)
C5 0.009(2) 0.022(3) 0.017(3) 0.008(2) 0.0015(18) 0.0002(19)
C10 0.015(2) 0.043(4) 0.018(3) -0.001(3) 0.000(2) 0.005(2)
C11 0.011(2) 0.013(2) 0.015(2) 0.002(2) -0.0005(18) 0.0000(19)
N13 0.020(2) 0.016(2) 0.017(2) 0.0009(18) 0.0029(17) 0.0045(18)
N14 0.020(2) 0.016(2) 0.014(2) 0.0032(17) 0.0023(17) 0.0032(17)
C20 0.012(2) 0.037(3) 0.014(3) 0.006(2) 0.0039(19) 0.009(2)
N3 0.0173(19) 0.018(2) 0.010(2) 0.0015(17) -0.0040(16) -0.0031(17)
N15 0.024(2) 0.026(3) 0.012(2) -0.0023(19) 0.0007(17) 0.0003(19)
O5 0.0184(16) 0.0107(17) 0.0135(17) -0.0013(14) -0.0028(13) 0.0038(13)
N16 0.019(2) 0.036(3) 0.013(2) 0.002(2) -0.0032(18) 0.000(2)
C27 0.018(2) 0.018(3) 0.027(3) 0.000(2) -0.001(2) 0.001(2)
C25 0.025(2) 0.020(3) 0.016(3) -0.005(2) 0.001(2) -0.004(2)
C26 0.015(2) 0.015(3) 0.018(2) 0.001(2) -0.0019(19) 0.003(2)
N18 0.0145(19) 0.017(2) 0.022(2) 0.0055(18) -0.0049(17) 0.0001(17)
C23 0.017(2) 0.022(3) 0.023(3) 0.004(2) -0.006(2) -0.004(2)
C24 0.020(2) 0.015(3) 0.030(3) -0.001(2) 0.002(2) -0.002(2)
C14 0.015(2) 0.008(2) 0.015(2) 0.0002(18) 0.0005(18) 0.0015(18)
C21 0.021(2) 0.016(3) 0.024(3) -0.002(2) -0.004(2) 0.000(2)
C16 0.012(2) 0.013(2) 0.016(2) 0.002(2) -0.0016(18) 0.0004(18)
C22 0.024(3) 0.018(3) 0.028(3) -0.006(2) -0.007(2) -0.007(2)
N17 0.042(3) 0.041(3) 0.029(3) 0.014(3) 0.007(2) 0.000(3)
C28 0.016(2) 0.030(3) 0.050(4) -0.003(3) 0.001(2) 0.006(2)
O7 0.0217(17) 0.0107(18) 0.0203(19) 0.0052(15) -0.0020(14) -0.0051(14)
O6 0.0284(19) 0.025(2) 0.0165(18) 0.0018(16) 0.0090(15) 0.0143(17)
C32 0.047(4) 0.043(4) 0.027(3) 0.014(3) 0.011(3) 0.019(3)
C40 0.022(2) 0.020(3) 0.020(3) 0.005(2) -0.008(2) -0.001(2)
C33 0.016(2) 0.032(3) 0.033(3) 0.005(3) -0.006(2) -0.007(2)
C39 0.032(3) 0.022(3) 0.045(4) 0.005(3) -0.019(3) -0.010(3)
C34 0.014(2) 0.049(4) 0.034(3) 0.008(3) 0.001(2) 0.011(3)
O43 0.080(4) 0.066(4) 0.048(3) 0.000(3) -0.001(3) -0.006(3)
C37 0.016(3) 0.036(4) 0.071(5) 0.007(4) -0.004(3) 0.002(3)
C36 0.029(3) 0.028(3) 0.051(4) -0.020(3) -0.011(3) 0.011(3)
C29 0.029(3) 0.055(5) 0.024(3) -0.010(3) -0.005(3) 0.012(3)
C35 0.029(3) 0.048(4) 0.058(5) -0.017(4) -0.006(3) 0.022(3)
C30 0.060(4) 0.098(7) 0.017(3) 0.008(4) 0.008(3) 0.039(5)
C44 0.090(6) 0.044(5) 0.040(4) 0.007(4) 0.008(4) -0.005(4)
C38 0.021(3) 0.042(4) 0.064(5) 0.014(4) -0.018(3) -0.009(3)
C41 0.065(5) 0.042(4) 0.069(6) 0.014(4) 0.015(4) 0.014(4)
C31 0.078(5) 0.084(7) 0.027(4) 0.029(4) 0.020(4) 0.037(5)
C45 0.052(4) 0.058(5) 0.047(4) 0.007(4) 0.011(3) 0.000(4)
C42 0.050(4) 0.055(5) 0.064(5) 0.014(4) 0.012(4) 0.008(4)
C1 0.117(7) 0.049(5) 0.062(6) -0.020(4) 0.039(5) 0.007(5)

_geom_special_details            
;
 All esds (except the esd in the dihedral angle between two l.s. planes)
 are estimated using the full covariance matrix.  The cell esds are taken
 into account individually in the estimation of esds in distances, angles
 and torsion angles; correlations between esds in cell parameters are only
 used when they are defined by crystal symmetry.  An approximate (isotropic)
 treatment of cell esds is used for estimating esds involving l.s. planes.
;
loop_
_geom_bond_atom_site_label_1
_geom_bond_atom_site_label_2
_geom_bond_distance
_geom_bond_site_symmetry_2
_geom_bond_publ_flag
Pt1 N1 1.998(4) . ?
Pt1 N3 2.034(4) . ?
Pt1 N15 2.035(4) . ?
Pt1 O5 2.017(3) . ?
Pt1 N18 2.031(4) . ?
Pt1 O6 1.982(3) . ?
N1 N13 1.360(5) . ?
N1 C16 1.340(6) . ?
O3 C5 1.224(6) . ?
C5 C11 1.474(6) . ?
C5 C20 1.491(7) . ?
C10 C20 1.401(8) . ?
C10 C29 1.391(7) . ?
C11 N14 1.375(6) . ?
C11 C16 1.379(7) . ?
N13 N14 1.314(5) . ?
C20 C32 1.396(8) . ?
N3 C25 1.348(6) . ?
N3 C21 1.345(6) . ?
N15 N16 1.218(6) . ?
O5 C14 1.397(5) . ?
N16 N17 1.142(6) . ?
C27 C26 1.382(7) . ?
C27 C33 1.393(7) . ?
C25 C24 1.382(7) . ?
C26 C14 1.526(6) . ?
C26 C36 1.384(7) . ?
N18 C28 1.357(6) . ?
N18 C40 1.339(6) . ?
C23 C24 1.382(7) . ?
C23 C22 1.379(7) . ?
C14 C16 1.522(6) . ?
C14 O7 1.428(5) . ?
C21 C22 1.385(6) . ?
C28 C37 1.377(8) . ?
C32 C31 1.386(10) . ?
C40 C39 1.385(7) . ?
C33 C34 1.365(8) . ?
C39 C38 1.389(9) . ?
C34 C35 1.365(9) . ?
O43 C44 1.417(8) . ?
O43 C42 1.394(8) . ?
C37 C38 1.358(9) . ?
C36 C35 1.392(7) . ?
C29 C30 1.370(10) . ?
C30 C31 1.383(11) . ?
C44 C45 1.534(10) . ?
C41 C42 1.486(10) . ?
C41 C1 1.536(11) . ?
C45 C1 1.509(10) . ?

loop_
_geom_angle_atom_site_label_1
_geom_angle_atom_site_label_2
_geom_angle_atom_site_label_3
_geom_angle
_geom_angle_site_symmetry_1
_geom_angle_site_symmetry_3
_geom_angle_publ_flag
N1 Pt1 N3 89.28(15) . . ?
N1 Pt1 N15 172.21(17) . . ?
N1 Pt1 O5 80.95(15) . . ?
N1 Pt1 N18 91.41(16) . . ?
N3 Pt1 N15 89.63(16) . . ?
O5 Pt1 N3 86.62(15) . . ?
O5 Pt1 N15 91.28(15) . . ?
O5 Pt1 N18 88.73(14) . . ?
N18 Pt1 N3 175.13(16) . . ?
N18 Pt1 N15 89.04(17) . . ?
O6 Pt1 N1 100.95(15) . . ?
O6 Pt1 N3 94.32(16) . . ?
O6 Pt1 N15 86.83(16) . . ?
O6 Pt1 O5 177.88(14) . . ?
O6 Pt1 N18 90.28(16) . . ?
N13 N1 Pt1 134.0(3) . . ?
C16 N1 Pt1 115.5(3) . . ?
C16 N1 N13 110.5(4) . . ?
O3 C5 C11 118.5(5) . . ?
O3 C5 C20 120.6(4) . . ?
C11 C5 C20 120.9(5) . . ?
C29 C10 C20 120.3(6) . . ?
N14 C11 C5 124.4(4) . . ?
N14 C11 C16 108.1(4) . . ?
C16 C11 C5 127.4(4) . . ?
N14 N13 N1 107.8(4) . . ?
N13 N14 C11 108.3(4) . . ?
C10 C20 C5 124.0(5) . . ?
C32 C20 C5 116.8(5) . . ?
C32 C20 C10 119.0(5) . . ?
C25 N3 Pt1 116.8(3) . . ?
C21 N3 Pt1 122.6(3) . . ?
C21 N3 C25 120.3(4) . . ?
N16 N15 Pt1 114.2(3) . . ?
C14 O5 Pt1 116.6(3) . . ?
N17 N16 N15 174.8(6) . . ?
C26 C27 C33 120.6(5) . . ?
N3 C25 C24 120.9(5) . . ?
C27 C26 C14 123.1(4) . . ?
C27 C26 C36 118.6(5) . . ?
C36 C26 C14 117.8(4) . . ?
C28 N18 Pt1 120.6(4) . . ?
C40 N18 Pt1 119.3(3) . . ?
C40 N18 C28 120.1(4) . . ?
C22 C23 C24 119.2(5) . . ?
C25 C24 C23 119.3(5) . . ?
O5 C14 C26 107.3(4) . . ?
O5 C14 C16 109.9(4) . . ?
O5 C14 O7 106.1(4) . . ?
C16 C14 C26 113.8(4) . . ?
O7 C14 C26 111.8(4) . . ?
O7 C14 C16 107.6(4) . . ?
N3 C21 C22 120.7(5) . . ?
N1 C16 C11 105.3(4) . . ?
N1 C16 C14 116.8(4) . . ?
C11 C16 C14 137.8(4) . . ?
C23 C22 C21 119.5(5) . . ?
N18 C28 C37 120.3(6) . . ?
C31 C32 C20 120.1(7) . . ?
N18 C40 C39 120.9(5) . . ?
C34 C33 C27 120.3(5) . . ?
C40 C39 C38 119.1(6) . . ?
C35 C34 C33 119.6(5) . . ?
C42 O43 C44 108.4(6) . . ?
C38 C37 C28 120.3(6) . . ?
C26 C36 C35 120.0(5) . . ?
C30 C29 C10 119.6(7) . . ?
C34 C35 C36 120.9(6) . . ?
C29 C30 C31 121.1(7) . . ?
O43 C44 C45 112.2(6) . . ?
C37 C38 C39 119.2(5) . . ?
C42 C41 C1 108.1(7) . . ?
C30 C31 C32 119.8(7) . . ?
C1 C45 C44 109.7(7) . . ?
O43 C42 C41 114.5(6) . . ?
C45 C1 C41 110.6(6) . . ?

_iucr_refine_instructions_details 
;
TITL 18KE08 in Pbca #61
    18ke08.res
    created by SHELXL-2017/1 at 14:12:52 on 05-Jun-2018
REM reset to Pbca #61
CELL 0.71073 15.569945 13.649526 28.638417 90 90 90
ZERR 8 0.000583 0.000538 0.001167 0 0 0
LATT 1
SYMM 0.5-X,-Y,0.5+Z
SYMM 0.5+X,0.5-Y,-Z
SYMM -X,0.5+Y,0.5-Z
SFAC C H N O Pt
UNIT 248 256 64 40 8

L.S. 4
PLAN  20
BOND
fmap 2
acta
REM <olex2.extras>
REM <HklSrc "%.\\18KE08.hkl">
REM </olex2.extras>

WGHT    0.006200   24.676701
FVAR       1.21945
PT1   5    0.213547    0.409175    0.368284    11.00000    0.01373    0.01141 =
         0.01076    0.00150   -0.00214    0.00064
N1    3    0.232318    0.411408    0.299286    11.00000    0.01516    0.01399 =
         0.01500    0.00134   -0.00057    0.00361
O3    4    0.181641    0.626254    0.199951    11.00000    0.02370    0.01796 =
         0.02691    0.01000    0.00397    0.00822
C5    1    0.203105    0.541988    0.191210    11.00000    0.00852    0.02173 =
         0.01689    0.00762    0.00146    0.00023
C10   1    0.206085    0.410520    0.127768    11.00000    0.01491    0.04329 =
         0.01785   -0.00055   -0.00027    0.00466
AFIX  43
H10   2    0.199658    0.361397    0.149998    11.00000   -1.20000
AFIX   0
C11   1    0.218932    0.474479    0.230440    11.00000    0.01118    0.01270 =
         0.01496    0.00230   -0.00051    0.00004
N13   3    0.266784    0.347048    0.268253    11.00000    0.02041    0.01583 =
         0.01667    0.00089    0.00289    0.00453
N14   3    0.258584    0.384867    0.226298    11.00000    0.02004    0.01642 =
         0.01378    0.00316    0.00234    0.00320
C20   1    0.212541    0.508500    0.141918    11.00000    0.01187    0.03745 =
         0.01405    0.00568    0.00393    0.00888
N3    3    0.093165    0.356058    0.357314    11.00000    0.01735    0.01766 =
         0.01018    0.00151   -0.00401   -0.00309
N15   3    0.186097    0.424607    0.437355    11.00000    0.02392    0.02583 =
         0.01189   -0.00231    0.00071    0.00025
O5    4    0.164383    0.542597    0.354117    11.00000    0.01843    0.01070 =
         0.01347   -0.00126   -0.00279    0.00381
N16   3    0.185845    0.347980    0.459157    11.00000    0.01861    0.03625 =
         0.01296    0.00161   -0.00322   -0.00011
C27   1    0.019151    0.539720    0.268809    11.00000    0.01829    0.01755 =
         0.02740    0.00005   -0.00111    0.00055
AFIX  43
H27   2    0.040467    0.481929    0.256098    11.00000   -1.20000
AFIX   0
C25   1    0.027484    0.409213    0.374580    11.00000    0.02510    0.02037 =
         0.01592   -0.00494    0.00090   -0.00436
AFIX  43
H25   2    0.038907    0.462310    0.393959    11.00000   -1.20000
AFIX   0
C26   1    0.072735    0.599642    0.294556    11.00000    0.01550    0.01519 =
         0.01807    0.00147   -0.00190    0.00346
N18   3    0.329159    0.473660    0.379820    11.00000    0.01447    0.01666 =
         0.02161    0.00549   -0.00488    0.00006
C23   1   -0.073265    0.306085    0.335569    11.00000    0.01720    0.02183 =
         0.02281    0.00370   -0.00621   -0.00433
AFIX  43
H23   2   -0.129480    0.289637    0.327885    11.00000   -1.20000
AFIX   0
C24   1   -0.056587    0.385872    0.363873    11.00000    0.01981    0.01481 =
         0.03017   -0.00069    0.00156   -0.00181
AFIX  43
H24   2   -0.101500    0.423463    0.375592    11.00000   -1.20000
AFIX   0
C14   1    0.164701    0.571696    0.307347    11.00000    0.01480    0.00762 =
         0.01537    0.00020    0.00047    0.00152
C21   1    0.077696    0.277549    0.330198    11.00000    0.02082    0.01572 =
         0.02369   -0.00212   -0.00385   -0.00008
AFIX  43
H21   2    0.123422    0.240606    0.318949    11.00000   -1.20000
AFIX   0
C16   1    0.202109    0.490605    0.277069    11.00000    0.01196    0.01312 =
         0.01631    0.00202   -0.00156    0.00037
C22   1   -0.005607    0.251170    0.318860    11.00000    0.02450    0.01818 =
         0.02785   -0.00602   -0.00713   -0.00711
AFIX  43
H22   2   -0.015842    0.196788    0.300105    11.00000   -1.20000
AFIX   0
N17   3    0.184764    0.280325    0.482587    11.00000    0.04227    0.04101 =
         0.02891    0.01432    0.00704   -0.00049
C28   1    0.401860    0.435755    0.360903    11.00000    0.01551    0.02996 =
         0.05034   -0.00252    0.00054    0.00580
AFIX  43
H28   2    0.398758    0.380303    0.342109    11.00000   -1.20000
AFIX   0
O7    4    0.221404    0.653712    0.304610    11.00000    0.02168    0.01072 =
         0.02034    0.00519   -0.00197   -0.00510
AFIX 147
H7    2    0.206137    0.689855    0.283298    11.00000   -1.50000
AFIX   0
O6    4    0.262829    0.279749    0.384581    11.00000    0.02840    0.02492 =
         0.01645    0.00177    0.00902    0.01433
AFIX   7
H6    2    0.229875    0.251206    0.403918    11.00000   -1.50000
AFIX   0
C32   1    0.222396    0.581193    0.108030    11.00000    0.04727    0.04304 =
         0.02707    0.01443    0.01122    0.01882
AFIX  43
H32   2    0.226359    0.646573    0.116913    11.00000   -1.20000
AFIX   0
C40   1    0.333028    0.554383    0.406323    11.00000    0.02223    0.01994 =
         0.02015    0.00544   -0.00835   -0.00082
AFIX  43
H40   2    0.282653    0.581238    0.418183    11.00000   -1.20000
AFIX   0
C33   1   -0.066497    0.565086    0.261722    11.00000    0.01585    0.03190 =
         0.03316    0.00542   -0.00571   -0.00705
AFIX  43
H33   2   -0.101860    0.524488    0.244100    11.00000   -1.20000
AFIX   0
C39   1    0.411024    0.598392    0.416301    11.00000    0.03179    0.02197 =
         0.04510    0.00486   -0.01912   -0.01044
AFIX  43
H39   2    0.413371    0.653809    0.435151    11.00000   -1.20000
AFIX   0
C34   1   -0.098759    0.649275    0.280527    11.00000    0.01369    0.04927 =
         0.03353    0.00826    0.00051    0.01065
AFIX  43
H34   2   -0.155693    0.666718    0.275299    11.00000   -1.20000
AFIX   0

O43   4    0.068398    0.797429    0.519064    11.00000    0.08024    0.06594 =
         0.04811   -0.00004   -0.00071   -0.00551
C37   1    0.480185    0.479061    0.369421    11.00000    0.01638    0.03620 =
         0.07082    0.00696   -0.00399    0.00152
AFIX  43
H37   2    0.529550    0.453713    0.355699    11.00000   -1.20000
AFIX   0
C36   1    0.038646    0.683294    0.314649    11.00000    0.02886    0.02802 =
         0.05149   -0.01964   -0.01132    0.01136
AFIX  43
H36   2    0.072974    0.723167    0.333226    11.00000   -1.20000
AFIX   0
C29   1    0.209249    0.386412    0.080615    11.00000    0.02880    0.05501 =
         0.02438   -0.00972   -0.00473    0.01161
AFIX  43
H29   2    0.204377    0.321409    0.071251    11.00000   -1.20000
AFIX   0
C35   1   -0.047002    0.707707    0.307044    11.00000    0.02913    0.04781 =
         0.05767   -0.01685   -0.00644    0.02194
AFIX  43
H35   2   -0.069255    0.764588    0.320205    11.00000   -1.20000
AFIX   0
C30   1    0.219583    0.458958    0.048039    11.00000    0.05988    0.09763 =
         0.01723    0.00829    0.00771    0.03856
AFIX  43
H30   2    0.222133    0.442581    0.016548    11.00000   -1.20000
AFIX   0

C44   1    0.055931    0.826965    0.472106    11.00000    0.09027    0.04433 =
         0.03972    0.00650    0.00804   -0.00544
AFIX  23
H44A  2    0.111061    0.829144    0.456365    11.00000   -1.20000
H44B  2    0.031862    0.892505    0.471634    11.00000   -1.20000
AFIX   0

C38   1    0.485723    0.558587    0.397753    11.00000    0.02138    0.04164 =
         0.06419    0.01389   -0.01787   -0.00874
AFIX  43
H38   2    0.538882    0.586074    0.404657    11.00000   -1.20000
AFIX   0

C41   1    0.051175    0.626215    0.498823    11.00000    0.06495    0.04173 =
         0.06876    0.01419    0.01545    0.01409
AFIX  23
H41A  2   -0.001436    0.619738    0.516698    11.00000   -1.20000
H41B  2    0.081330    0.564054    0.499667    11.00000   -1.20000
AFIX   0

C31   1    0.226284    0.556109    0.061199    11.00000    0.07812    0.08393 =
         0.02654    0.02944    0.01992    0.03711
AFIX  43
H31   2    0.233383    0.604508    0.038670    11.00000   -1.20000
AFIX   0

C45   1   -0.004133    0.757397    0.445595    11.00000    0.05185    0.05779 =
         0.04709    0.00653    0.01105    0.00006
AFIX  23
H45A  2   -0.061117    0.759780    0.459238    11.00000   -1.20000
H45B  2   -0.008418    0.777762    0.413229    11.00000   -1.20000
AFIX   0
C42   1    0.105850    0.704667    0.519092    11.00000    0.04964    0.05538 =
         0.06410    0.01427    0.01169    0.00832
AFIX  23
H42A  2    0.119941    0.687109    0.551005    11.00000   -1.20000
H42B  2    0.159184    0.707661    0.501645    11.00000   -1.20000
AFIX   0
C1    1    0.030347    0.654217    0.448108    11.00000    0.11714    0.04908 =
         0.06185   -0.01965    0.03928    0.00709
AFIX  23
H1A   2    0.081901    0.649170    0.429245    11.00000   -1.20000
H1B   2   -0.011902    0.609063    0.435601    11.00000   -1.20000
AFIX   0
HKLF 4


REM  18KE08 in Pbca #61
REM R1 =  0.0414 for    5767 Fo > 4sig(Fo)  and  0.0537 for all    6965 data
REM    408 parameters refined using      0 restraints

END  
     
WGHT      0.0062     24.6768 

REM Highest difference peak  1.690,  deepest hole -1.797,  1-sigma level  0.146
Q1    1   0.1821  0.3595  0.3709  11.00000  0.05    1.69
Q2    1   0.2874  0.5476  0.3711  11.00000  0.05    1.65
Q3    1   0.2107  0.4266  0.3989  11.00000  0.05    1.23
Q4    1   0.2648  0.2364  0.3618  11.00000  0.05    1.22
Q5    1   0.2394  0.3645  0.3714  11.00000  0.05    1.01
Q6    1   0.2066  0.4009  0.3372  11.00000  0.05    0.99
Q7    1   0.2864  0.3198  0.3621  11.00000  0.05    0.96
Q8    1   0.2506  0.4776  0.3701  11.00000  0.05    0.80
Q9    1   0.1671  0.4348  0.3781  11.00000  0.05    0.77
Q10   1   0.3348  0.4385  0.3983  11.00000  0.05    0.73
Q11   1   0.2175  0.3360  0.4004  11.00000  0.05    0.69
Q12   1   0.1800  0.4864  0.3645  11.00000  0.05    0.68
Q13   1   0.3485  0.4208  0.3704  11.00000  0.05    0.66
Q14   1   0.2731  0.6809  0.3527  11.00000  0.05    0.65
Q15   1   0.3889  0.3991  0.3958  11.00000  0.05    0.64
Q16   1   0.3572  0.5571  0.4287  11.00000  0.05    0.57
Q17   1   0.0692  0.7820  0.3693  11.00000  0.05    0.57
Q18   1   0.1713  0.6173  0.3774  11.00000  0.05    0.55
Q19   1   0.1260  0.5601  0.3717  11.00000  0.05    0.55
Q20   1   0.0941  0.2980  0.3632  11.00000  0.05    0.54

  REM The information below was added by Olex2.
  REM
  REM R1 = 0.0414 for 5767 Fo > 4sig(Fo) and 0.0537 for all 22089 data
  REM n/a parameters refined using n/a restraints
  REM Highest difference peak 1.69, deepest hole -1.80
  REM Mean Shift 0, Max Shift -0.001.

  REM +++ Tabular Listing of Refinement Information +++
  REM R1_all = 0.0537
  REM R1_gt = 0.0414
  REM wR_ref = 0.0779
  REM GOOF = 1.116
  REM Shift_max = -0.001
  REM Shift_mean = 0
  REM Reflections_all = 22089
  REM Reflections_gt = 5767
  REM Parameters = n/a
  REM Hole = -1.80
  REM Peak = 1.69
  REM Flack = n/a

  
;
_olex2_date_sample_data_collection 2018-05-23
_olex2_exptl_crystal_mounting_method 
'Crystal soaked in perfluoro polyether oil and mounted on a MiTeGen loop directly into the pre-cooled cryostream'
_olex2_submission_special_instructions 'No special instructions were received'
_oxdiff_exptl_absorpt_empirical_details 
;
Empirical correction (ABSPACK) includes:
- Absorption correction using spherical harmonics
- Frame scaling
;
_oxdiff_exptl_absorpt_empirical_full_max 1.392
_oxdiff_exptl_absorpt_empirical_full_min 0.687
_chemical_properties_physical    Light-sensitive
